# Supplementary material for: In Situ Collection of Nanoparticles during Femtosecond Laser Machining in Air
Source: Nanomaterials (Basel). 2021 Aug 31;11(9):2264. doi: 10.3390/nano11092264 (PMC8467671; doi:10.3390/nano11092264)
Supplement: Supplementary file 1 [file nanomaterials-11-02264-s001.zip]

Archive with 1 entries (1 files):
- nanomaterials-1290930-supplementary.pdf
